# Supplementary material for: Heterogenous Induction of Blocking Antibodies against Ragweed Allergen Molecules by Allergen Extract-Based Immunotherapy Vaccines
Source: Vaccines (Basel). 2024 Jun 7;12(6):635. doi: 10.3390/vaccines12060635 (PMC11209568; doi:10.3390/vaccines12060635)
Supplement: Supplementary file 1 [file vaccines-12-00635-s001.zip]

Archive with 7 entries (7 files):
- Supplementary Figure S1.pdf
- Supplementary Figure S2.pdf
- Supplementary Figure S3.pdf
- Supplementary Table S1.pdf
- Supplementary Table S2.pdf
- Supplementary Table S3.xlsx
- Supplementary Table S4.pdf
