# Supplementary material for: Heterogenous Induction of Blocking Antibodies against Ragweed Allergen Molecules by Allergen Extract-Based Immunotherapy Vaccines
Source: Vaccines (Basel). 2024 Jun 7;12(6):635. doi: 10.3390/vaccines12060635 (PMC11209568; doi:10.3390/vaccines12060635)
Supplement: Supplementary file 1 [file vaccines-12-00635-s001.zip › Supplementary Table S3.xlsx]

## Sheet: IgE inhibition
Table S3. Inhibition of patients' IgE binding to ragweed pollen extract and allergens with rabbit AIT-specific sera. Rabbit PIS (pre-immune serum), IS (immune serum) and final IS were used to inhibit IgE binding of patients in ELISA.
Allergen name	Rabbit sera dillution	Patient sera dillution	Pat. ID	CLUSTOID					TYRO-SIT			POLLINEX			Diater
				OD sIgE (ELISA)			% Inhibition		OD sIgE (ELISA)		% Inhib.	OD sIgE (ELISA)		% Inhib.	OD sIgE (ELISA)			% Inhib.
				PIS	IS	final IS	IS	final IS	PIS	final IS	final IS	PIS	final IS	final	PIS	IS	final IS	IS	final IS
				week 0	week 4	week 7	week 4	week 7	week 0	week 9	week 9	week 0	week 12	week 12	week 0	week 4/ week 8/ week 12	week 20	week 4/ week 8/ week 12	week 20		Allergen	Descriptive statistics	CLUSTOID week 4 IS	CLUSTOID final IS	TYRO-SIT final IS	POLLINEX final IS	Diater week 4/8/12 IS	Diater final IS
ragweed extract	1:10	1:10	#1	0.99615	n/a	0.63025	n/a	36.7314	0.9271	0.7544	18.628	0.93425	0.8166	12.593	0.90305	n/a	0.24185	n/a	73.2185		Ragweed extract	Mean inhibition (%)	n/a	31.2621	18.8769	10.7342	n/a	73.8732
			#2	1.9637	n/a	1.32525	n/a	32.5126	1.79905	1.58235	12.0452	1.8586	1.63405	12.0817	1.8616	n/a	0.34915	n/a	81.2446			SD (%)	n/a	6.55435	4.42849	2.79057	n/a	7.69154
			#3	0.5079	n/a	0.3646	n/a	28.2142	0.4817	0.409	15.0924	0.4633	0.3954	14.6557	0.42395	n/a	0.18875	n/a	55.4782			range (%)	n/a	16.9-38.3	12-25.5	6.7-14.7	n/a	55.5-81.6
			#4	1.6397	n/a	1.19715	n/a	26.9897	1.56635	1.3249	15.4148	1.5003	1.38645	7.58848	1.5135	n/a	0.3899	n/a	74.2385		rAmb a 1.01	Mean inhibition (%)	60.4234	39.6145	19.5873	7.93568	n/a	91.7896
			#5	0.9103	n/a	0.7561	n/a	16.9395	0.84305	0.72095	14.4831	0.8076	0.7351	8.97722	0.81695	n/a	0.26635	n/a	67.397			SD (%)	9.26967	9.61458	9.09997	3.95745	n/a	1.74997
			#6	0.9455	n/a	0.58375	n/a	38.2602	0.92035	0.7193	21.8449	0.93815	0.80675	14.0063	0.90345	n/a	0.2363	n/a	73.8447			range (%)	38-70.6	20-51.4	2.2-31.8	2.5-13.5	n/a	88.7-94.0
			#7	1.10425	n/a	0.7067	n/a	36.0018	1.1249	0.83805	25.5	1.12865	1.053	6.7027	1.0992	n/a	0.245	n/a	77.7111		rAmb a 4	Mean inhibition (%)	n/a	19.8695	1.75631	15.8479	30.3596	18.9893
			#8	1.30055	n/a	0.97805	n/a	24.7972	1.311	1.08585	17.1739	1.2716	1.13975	10.3688	1.3137	n/a	0.3982	n/a	69.6887			SD (%)	n/a	7.15712	2.06013	5.5749	13.6649	11.2418
			#9	1.1477	n/a	0.79325	n/a	30.8835	1.19575	0.8992	24.8003	1.13915	0.9951	12.6454	1.1207	n/a	0.25935	n/a	76.8582			range (%)	n/a	10.6-31.4	0-5.2	9.0-22.7	18-56.4	7.5-40.4
			#10	1.31525	n/a	0.82575	n/a	37.2173	1.3095	1.02065	22.058	1.31595	1.16665	11.3454	1.36605	n/a	0.2514	n/a	81.5966		rAmb a 6	Mean inhibition (%)	37.241	12.9762	5.52178	13.0587	12.4208	4.19619
			#11	1.45475	n/a	0.9407	n/a	35.336	1.46955	1.16675	20.6049	1.46235	1.35835	7.11183	1.513	n/a	0.2825	n/a	81.3285			SD (%)	5.65632	3.29818	4.51178	6.91225	3.70767	3.66611
rAmb a 1.01	1:5	1:5	#1	2.3924	0.7025	1.1616	70.6362	51.4462	2.60385	2.0533	21.1437	2.4435	2.20165	9.89769	2.3119	n/a	0.13795	n/a	94.033			range (%)	27.3-42.7	8.5-18.3	0-10.7	0-23.2	7.5-20	0-9.9
			#2	3.2707	1.4236	2.2288	56.4742	31.8556	3.20275	3.1317	2.2184	3.20375	3.06445	4.34803	3.0578	n/a	0.34485	n/a	88.7223		rAmb a 8	Mean inhibition (%)	n/a	10.548	6.66616	1.35978	53.6152	22.4609
			#3	1.1274	0.39685	0.6148	64.7995	45.4674	1.22455	0.88435	27.7816	1.1512	0.99535	13.538	1.12295	n/a	0.1076	n/a	90.4181			SD (%)	n/a	3.38461	4.84189	1.64531	11.152	11.211
			#4	2.41405	0.7941	1.1959	67.1051	50.4608	2.49325	1.7011	31.7718	2.369	2.117	10.6374	2.3248	n/a	0.18265	n/a	92.1434			range (%)	n/a	5.9-16.2	0-12.9	0-5.4	30.1-65	0-33.3
			#5	1.55355	0.6285	0.9464	59.5443	39.0815	1.50715	1.11915	25.744	1.46695	1.3005	11.3467	1.322	n/a	0.12965	n/a	90.1929		rAmb a 11	Mean inhibition (%)	9.04819	n/a	5.2484	4.61949	29.0526	6.39119
			#12	2.58835	0.87845	1.57365	66.0614	39.2026	2.61355	2.22995	14.6774	2.57445	2.45705	4.5602	2.49475	n/a	0.1595	n/a	93.6066			SD (%)	7.90974	n/a	5.66814	5.86663	12.9572	5.90158
			#13	2.9108	1.80555	2.3293	37.9707	19.9773	3.22855	2.77185	14.1457	2.8569	2.78655	2.46246	2.86205	n/a	0.26165	n/a	90.858			range (%)	0-29.7	n/a	0-19.4	0-18.2	10.6-42.5	0-18.1
			#14	3.0011	1.29805	1.95755	56.7475	34.7722	3.1724	2.6671	15.928	2.94165	2.8469	3.22098	2.9924	n/a	0.19205	n/a	93.5821				n/a, not applicable
			#15	2.69725	0.90625	1.41885	66.401	47.3964	2.59435	2.2404	13.6431	2.53515	2.3271	8.20661	2.45695	n/a	0.2088	n/a	91.5017
			#16	2.21405	0.91895	1.40625	58.4946	36.4852	2.49885	1.7787	28.8193	2.31625	2.05825	11.1387	2.29125	n/a	0.1641	n/a	92.838
rAmb a 4	1:5	1:5	#1	0.6204	n/a	0.521	n/a	16.0219	0.64275	0.62135	3.32944	0.68165	0.58385	14.3475	0.65555	0.53735	0.5839	18.0307	10.9298
			#3	1.01455	n/a	0.89635	n/a	11.6505	1.1129	1.09515	1.59493	1.11055	0.9892	10.927	1.06805	0.8785	0.9685	17.7473	9.32072
			#17	2.934	n/a	2.3297	n/a	20.5965	2.9488	3.0154	0	2.94815	2.27875	22.7058	2.59915	1.7638	2.27375	32.1394	12.5195
			#18	0.9081	n/a	0.76255	n/a	16.028	0.7878	0.7991	0	0.86315	0.6681	22.5975	0.78205	0.5075	0.6346	35.1065	18.8543
			#19	1.82005	n/a	1.6273	n/a	10.5904	1.5345	1.5731	0	1.6859	1.4376	14.728	1.61865	1.3229	1.41805	18.2714	12.393
			#20	1.3913	n/a	0.9856	n/a	29.1598	1.3502	1.3076	3.15509	1.3641	1.07475	21.2118	1.35945	0.59255	0.8104	56.4125	40.3877
			#21	0.4504	n/a	0.30875	n/a	31.4498	0.42965	0.40715	5.23682	0.4272	0.33555	21.4537	0.45785	0.22775	0.2953	50.2566	35.5029
			#22	1.26875	n/a	0.929	n/a	26.7783	1.3291	1.4981	0	1.36175	1.22245	10.2295	1.4225	1.0057	1.07455	29.3005	24.4605
			#23	1.0288	n/a	0.8553	n/a	16.8643	0.9633	0.97435	0	0.988	0.8988	9.02834	0.94745	0.7567	0.87645	20.133	7.4938
			#24	1.6039	n/a	1.29025	n/a	19.5555	1.54585	1.4802	4.24685	1.57065	1.39395	11.2501	1.68485	1.24345	1.38105	26.1982	18.0313
rAmb a 6	1:5	1:5	#4	3.15505	1.89665	2.6587	39.8853	15.7319	3.09485	2.8499	7.91476	3.3068	2.8307	14.3976	3.24195	2.9531	3.1421	8.90976	3.07993
			#12	2.5346	1.52985	2.3049	39.6414	9.06258	2.38365	2.1572	9.50013	2.287	2.10645	7.89463	2.2892	1.99165	2.2553	12.998	1.48086
			#25	0.99325	0.5853	0.9088	41.0722	8.50239	1.0108	0.90815	10.1553	1.09385	1.3569	0	1.1405	0.9126	1.0393	19.9825	8.8733
			#26	2.7219	1.6988	2.4109	37.5877	11.4258	2.5962	2.33035	10.24	2.4879	2.16725	12.8884	2.466	2.0619	2.2217	16.3869	9.90673
			#27	0.76125	0.54655	0.6919	28.2036	9.11002	0.72405	0.7065	2.42387	0.732	0.62875	14.1052	0.67455	0.62375	0.65965	7.53095	2.20888
			#28	0.86115	0.50365	0.7033	41.5143	18.3301	0.76785	0.7548	1.69955	0.85675	0.66415	22.4803	0.7702	0.6601	0.73485	14.295	4.58972
			#29	1.6641	1.10955	1.422	33.3243	14.5484	1.4885	1.4791	0.631509	1.73565	1.447	16.6307	1.5976	1.4407	1.54335	9.82098	3.39572
			#30	1.85205	1.06155	1.59055	42.6824	14.1195	1.7187	1.6849	1.9666	1.88535	1.6901	10.3562	1.7995	1.5804	1.81215	12.1756	0
			#31	0.98665	0.5798	0.8379	41.2355	15.0763	0.91755	0.8195	10.6861	0.93075	0.71525	23.1534	0.85205	0.75535	0.78025	11.3491	8.42673
			#32	3.318	2.4134	2.8583	27.2634	13.8547	2.91355	2.96055	0	3.0476	2.78305	8.6806	2.9185	2.6045	2.9517	10.7589	0
rAmb a 8	1:5	1:5	#1	0.6184	n/a	0.5676	n/a	8.21474	0.58785	0.5706	2.93442	0.59475	0.58625	1.42917	0.6613	0.27445	0.49105	58.4984	25.7447
			#33	1.267	n/a	1.12725	n/a	11.03	1.2413	1.0811	12.9058	1.1948	1.13085	5.35237	1.20515	0.5047	0.84705	58.1214	29.7141
			#34	0.91515	n/a	0.78065	n/a	14.697	0.863	0.7742	10.2897	0.8428	0.8256	2.04082	0.88965	0.432	0.70865	51.4416	20.3451
			#35	2.5397	n/a	2.1865	n/a	13.9072	2.3962	2.10465	12.1672	2.4504	2.3995	2.07721	2.6401	1.17555	1.8252	55.4733	30.8663
			#36	2.11275	n/a	1.77035	n/a	16.2064	1.9768	1.75675	11.1316	1.83425	1.9052	0	1.95575	0.87805	1.6806	55.1042	14.0688
			#37	1.35665	n/a	1.2196	n/a	10.1021	1.33495	1.22635	8.13513	1.3101	1.29435	1.2022	1.4383	0.53515	1.0252	62.7929	28.7214
			#38	0.50865	n/a	0.4718	n/a	7.24467	0.5121	0.48855	4.59871	0.49465	0.48725	1.49601	0.51045	0.19695	0.3457	61.4164	32.2754
			#39	0.9432	n/a	0.85785	n/a	9.04898	0.8591	0.85325	0.680944	0.8719	0.9231	0	0.904	0.63205	0.8172	30.083	9.60177
			#40	1.0321	n/a	0.9711	n/a	5.91028	0.9442	0.90815	3.81805	0.9609	0.98575	0	1.09945	0.38495	0.73365	64.987	33.2712
			#41	1.05165	n/a	0.95575	n/a	9.119	0.97015	0.99225	0	0.98215	1.1322	0	0.88325	0.54555	0.9843	38.2338	0
rAmb a 11	1:5	1:5	#25	0.42025	n/a	0.2955	n/a	29.6847	0.3737	0.30135	19.3604	0.3765	0.3081	18.1673	0.3981	0.35605	0.3261	10.5627	18.0859
			#42	0.51385	n/a	0.52585	n/a	0	0.55795	0.53635	3.87131	0.56705	0.51825	8.60594	0.5359	0.34025	0.51515	36.5087	3.87199
			#43	0.54735	n/a	0.50085	n/a	8.49548	0.5334	0.60075	0	0.5668	0.5844	0	0.57505	0.3318	0.5469	42.3007	4.89523
			#44	0.90115	n/a	0.81845	n/a	9.17716	0.88395	0.8255	6.61237	0.8888	0.8639	2.80153	0.9317	0.5418	0.8207	41.8482	11.9137
			#45	0.4159	n/a	0.3807	n/a	8.46357	0.3965	0.3818	3.70744	0.39905	0.4014	0	0.41835	0.30145	0.3815	27.9431	8.80842
			#46	0.4142	n/a	0.3902	n/a	5.7943	0.41565	0.3808	8.38446	0.39525	0.37975	3.92157	0.39255	0.3119	0.37665	20.5452	4.05044
			#47	0.4243	n/a	0.4103	n/a	3.29955	0.43525	0.42885	1.47042	0.42435	0.4091	3.59373	0.42725	0.26035	0.42115	39.0638	1.42774
			#48	0.39425	n/a	0.3709	n/a	5.92264	0.43755	0.45645	0	0.4267	0.38785	9.10476	0.40245	0.23125	0.35875	42.5394	10.8585
			#49	0.41695	n/a	0.3768	n/a	9.62945	0.3946	0.37135	5.89204	0.38525	0.39225	0	0.38515	0.32585	0.3933	15.3966	0
			#50	0.36695	n/a	0.3302	n/a	10.015	0.3202	0.31	3.18551	0.31625	0.32825	0	0.3101	0.26725	0.337	13.8181	0
					n/a, not applicable
